# Supplementary material for: Reprogramming of Androgen Receptor Activity in Castration-resistant Prostate Cancer is Shaped by Truncated Variants
Source: Eur Urol Focus. Author manuscript; Available in PMC 2026 May 17. (PMC13180466; doi:10.1016/j.euf.2025.03.017)
Supplement: 2 [file NIHMS2174467-supplement-2.xlsx]

## Sheet: Supp Table 1
Supplementary Table 1: Antibody details and immunohistochemistry conditions for Leica BOND-MAX Automated System
*concentration not specified by supplier
Antibody	Supplier	Clone/ID	Species and Isotype	Concentration
AR-N	DAKO	441	Mouse IgG1	1 in 3000*
AR-C	Sigma Aldrich	SP242	Rabbit IgG	1 in 5000*
AR-V7	RevMab Bioscience	RM7	Rabbit IgG	1 in 5000*
ARv567es	Abcam	EPR15657	Rabbit IgG	4.61 μg/ml

## Sheet: Supp Table 2
Supplementary Table 2: Primers used for qRT-PCR
*Primers and probe used for Taqman-based PCR
Primer	Primer sequence (5’ to 3’)
RPLPO Forward	GCGTGGCAATCCCTGACGCACCGCCG
RPLPO Reverse	TGCGGATCTGCTGCATCTGCTTGGAGC
ZNF207 Forward	CCGTTGGGTTGGGAAAGTGA
ZNF207 Reverse	CAATACCAGCACCACGGCTT
TMEM199 Forward	TTCTTTCCGTCTCATCCGGG
TMEM199 Reverse	CTAGTTCTGGGTTCCGTGGAG
ARFL Forward	CCTGGCTTCCGCAACTTACAC
ARFL Reverse	GGACTTGTGCATGCGGTACTCA
ARv7 Forward	CCATCTTGTCGTCTTCGGAAATGTTATGAAGC
ARv7 Reverse	TTTGAATGAGGCAAGTCAGCCTTTCT
ARv9 Forward	AACAGAAGTACCTGTGCGCC
ARv9 Reverse	GCAAATGTCTCCAAAAAGCAGC
ZNF614 Forward	TGGCACATGGACAAGAACCAT
ZNF614 Reverse	ACTTTCCCGATTCCTGGACA
BTG1 Forward	AGCGGATTGGACTGAGCAG
BTG1 Reverse	GGTGCTGTTTTGAGTGCTACC
*ARv567es Forward	CCTTGCTCTCTAGCCTCAATGAA
*ARv567es Reverse	CTTGATTAGCAGGTCAAAAGTGAACT
*ARv567es Probe	6FAM-CCTTGCCTGATTGCGAGA-MGB-NFQ

## Sheet: Supp Table 3
Supplementary Table 3: Cistrome sizes from ChIP experiments
PDX	Group	AR cistrome size	H3K27ac cistrome size
201.1A	ARv567es-negative	1989	53601
197M	ARv567es-negative	7057	56787
330M	ARv567es-negative	27435	41946
167.2M	ARv567es-negative	11028	87272
167.1R	ARv567es-negative	23986	110425
27.1A	ARv567es-positive	40828	70422
27.2A	ARv567es-positive	52830	72631
382M	ARv567es-positive	15647	54709

## Sheet: Supp Table 4
Supplementary Table 4: Genomic regions enriched in ARv567es-positive and ARv567es-negative PDXs
Enriched in ARv567es-positive					Enriched in ARv567es-negative
Chr	Start	Stop			Chr	Start	Stop
chr1	7392087	7392412			chr1	9728196	9728792
chr1	8549140	8549881			chr1	11316094	11316798
chr1	18806621	18807494			chr1	18578167	18578881
chr1	18996724	18997707			chr1	24897352	24897880
chr1	22357607	22358566			chr1	33947617	33948583
chr1	39714602	39715292			chr1	34108791	34109115
chr1	40490010	40490850			chr1	42415890	42416752
chr1	40771927	40772499			chr1	55346711	55347367
chr1	41370837	41371213			chr1	55348008	55348771
chr1	44002056	44002616			chr1	56072300	56073002
chr1	47117748	47118580			chr1	57023720	57024181
chr1	54850801	54851206			chr1	69553902	69554585
chr1	57623888	57624446			chr1	73787123	73787413
chr1	58103493	58105304			chr1	74628862	74629282
chr1	59246691	59247580			chr1	82218343	82218895
chr1	59350933	59351395			chr1	87221781	87222027
chr1	59752192	59752568			chr1	101340767	101341106
chr1	60322335	60322942			chr1	108045227	108045618
chr1	64012281	64012952			chr1	155465124	155465827
chr1	64638073	64638589			chr1	158170996	158171616
chr1	65015540	65015981			chr1	160910696	160911189
chr1	66387081	66387731			chr1	163586633	163587202
chr1	71817178	71817809			chr1	164673419	164674104
chr1	84435674	84436401			chr1	165847966	165848197
chr1	95119690	95120778			chr1	174345913	174346284
chr1	95244217	95245118			chr1	176034450	176034951
chr1	97057535	97058268			chr1	178708509	178709093
chr1	97634636	97635046			chr1	182354168	182354484
chr1	102263164	102264467			chr1	188138810	188139717
chr1	103053935	103054648			chr1	214757149	214757871
chr1	103190277	103190784			chr1	218711276	218712089
chr1	108224858	108226666			chr1	219691378	219692591
chr1	108270401	108271102			chr1	222784648	222785022
chr1	108281380	108282181			chr1	225224358	225224789
chr1	108630107	108630635			chr1	225253061	225253681
chr1	109242702	109243079			chr1	228079047	228079768
chr1	109691204	109692262			chr1	228278269	228279132
chr1	110324341	110325052			chr1	231787028	231787302
chr1	110502501	110503720			chr1	232915932	232916619
chr1	110549703	110550444			chr1	234182662	234183300
chr1	110756895	110757543			chr1	239917142	239917902
chr1	110879087	110879690			chr1	240039910	240040381
chr1	112192345	112192661			chr1	240046507	240047440
chr1	112925900	112926651			chr1	243997549	243998257
chr1	113091101	113092352			chr1	246335792	246336451
chr1	113136800	113137721			chr10	3094011	3094489
chr1	114333031	114333307			chr10	8179555	8180547
chr1	115298224	115298687			chr10	14234530	14235189
chr1	116257480	116257929			chr10	14302146	14302787
chr1	116610888	116611574			chr10	16351881	16352918
chr1	116653946	116654767			chr10	17710646	17711164
chr1	116737647	116738284			chr10	18615096	18615461
chr1	117396239	117396617			chr10	19902822	19903382
chr1	118113636	118114464			chr10	27989432	27989892
chr1	118116974	118117667			chr10	30477890	30478395
chr1	118133771	118134572			chr10	32502216	32502763
chr1	118145444	118146233			chr10	36461785	36463110
chr1	118660994	118661337			chr10	36466861	36467430
chr1	118684925	118685591			chr10	65869149	65869698
chr1	119915274	119915819			chr10	66627426	66628152
chr1	119930927	119931680			chr10	74547586	74548284
chr1	120160505	120161134			chr10	74842381	74842661
chr1	161735465	161736249			chr10	86948187	86948960
chr1	162905687	162906249			chr10	90330079	90330522
chr1	164571156	164572514			chr10	90836162	90836553
chr1	165228199	165228688			chr10	118312530	118313308
chr1	169476628	169477199			chr10	126053197	126053599
chr1	171542190	171542676			chr11	21390089	21390770
chr1	176880750	176881935			chr11	32935018	32935615
chr1	177180324	177180936			chr11	36489541	36489918
chr1	179300876	179301474			chr11	42789072	42789499
chr1	184394670	184395359			chr11	67832842	67834259
chr1	192231847	192232219			chr11	68247313	68248288
chr1	192458672	192459363			chr11	71175346	71175723
chr1	192548023	192548532			chr11	78665180	78665693
chr1	192832185	192832869			chr11	83495544	83496047
chr1	193310224	193310801			chr11	97480882	97481191
chr1	195149814	195150622			chr11	124488267	124488752
chr1	195834537	195835369			chr11	128339644	128340337
chr1	195976765	195977502			chr11	130299867	130300233
chr1	196025542	196026865			chr12	4615495	4615949
chr1	199994119	199994523			chr12	12927661	12928189
chr1	201024623	201025106			chr12	20700227	20700533
chr1	202055747	202056750			chr12	21055958	21056351
chr1	205588049	205589936			chr12	22302051	22302756
chr1	206187164	206187709			chr12	42539307	42539673
chr1	206188061	206188912			chr12	45795873	45796345
chr1	222857818	222859258			chr12	52437213	52437745
chr1	222867744	222868714			chr12	58703305	58703808
chr1	223492747	223493097			chr12	74922141	74922405
chr1	226820034	226820759			chr12	76396885	76397342
chr1	229317662	229318121			chr12	89776912	89777447
chr1	241705412	241706095			chr12	92101597	92102046
chr1	242402683	242403195			chr12	94651714	94652241
chr1	246563804	246564350			chr12	95001606	95002104
chr10	14532767	14533407			chr12	99423557	99423907
chr10	15352167	15352735			chr12	100057349	100057968
chr10	24044361	24044831			chr12	101696189	101696672
chr10	28572922	28573485			chr12	112254812	112255307
chr10	29391001	29391551			chr12	113455566	113456194
chr10	29413616	29414160			chr12	115934574	115935190
chr10	29919012	29919753			chr12	130034238	130035668
chr10	51519186	51520463			chr13	34327938	34328661
chr10	52230372	52231172			chr13	36426707	36427326
chr10	55339035	55339559			chr13	46787606	46788709
chr10	57877472	57878376			chr13	48965377	48965730
chr10	60997417	60998027			chr13	49761424	49762340
chr10	61655433	61655747			chr13	50027025	50027537
chr10	63871895	63872510			chr13	52692044	52692642
chr10	63935305	63935903			chr13	75968802	75969184
chr10	65388434	65389839			chr13	80535328	80535800
chr10	69810419	69811094			chr13	96265639	96266187
chr10	71093033	71093434			chr13	96266830	96267386
chr10	71671280	71671806			chr13	97049653	97050378
chr10	76583422	76584247			chr14	55122786	55123235
chr10	80564881	80565641			chr14	59588879	59589676
chr10	80846432	80846942			chr14	80731018	80731474
chr10	85035326	85035635			chr14	90052989	90053507
chr10	111662512	111663161			chr14	95031078	95031506
chr10	111745252	111746050			chr14	100151759	100152028
chr10	111793104	111793689			chr14	100506235	100506681
chr10	112617099	112617794			chr15	22838718	22839118
chr10	112692320	112693039			chr15	37083809	37084369
chr10	113285423	113285901			chr15	45160984	45161572
chr10	113681392	113682115			chr15	45185508	45186396
chr10	114162570	114163121			chr15	55236729	55237306
chr10	114475207	114475777			chr15	59846289	59846714
chr10	114538871	114539486			chr15	61014495	61014964
chr10	115116758	115117568			chr15	62263833	62264304
chr10	115521450	115522421			chr15	66681385	66682046
chr10	115524089	115524650			chr15	90352402	90352757
chr10	115670828	115671977			chr15	99495742	99496177
chr10	115923063	115924182			chr16	467937	468389
chr10	115924610	115925280			chr16	2438767	2439399
chr10	115925653	115926431			chr16	12789336	12789958
chr10	115981611	115982545			chr16	16036656	16037301
chr10	116004809	116005476			chr16	52912856	52913151
chr10	116539307	116540200			chr16	61493559	61494510
chr10	116855620	116856267			chr16	63497364	63497835
chr10	117867554	117867923			chr16	68133741	68134337
chr10	134559868	134560546			chr16	77469350	77469857
chr11	563732	564678			chr17	1372506	1372824
chr11	825874	826232			chr17	13063250	13063530
chr11	2504608	2505471			chr17	14822540	14822935
chr11	2933461	2934121			chr17	27658713	27659471
chr11	3021402	3022353			chr17	30477897	30478347
chr11	3180377	3181020			chr17	46561030	46561924
chr11	3901123	3901836			chr17	61082291	61082851
chr11	3914154	3914960			chr17	65428566	65429279
chr11	7774014	7774831			chr17	66290550	66291341
chr11	9160106	9160922			chr17	66439616	66440489
chr11	9634569	9635259			chr17	73999653	74000282
chr11	9859652	9860136			chr18	10460613	10460888
chr11	12820547	12821242			chr18	41383541	41384127
chr11	13073639	13074339			chr18	50760734	50761604
chr11	14662659	14663885			chr18	59834044	59834562
chr11	15529042	15529706			chr19	19170675	19171271
chr11	15790768	15791158			chr19	30403658	30404217
chr11	23516353	23516995			chr19	50513385	50514044
chr11	31674920	31675523			chr19	50591573	50592217
chr11	33004257	33004591			chr19_gl000209_random	113573	114328
chr11	33249330	33249809			chr2	95932	96359
chr11	33312823	33313311			chr2	5629940	5630523
chr11	35895123	35895897			chr2	28840311	28840818
chr11	36660021	36660889			chr2	33799275	33799704
chr11	37110877	37111857			chr2	40340823	40341745
chr11	43916184	43916477			chr2	40351638	40352465
chr11	44606085	44606864			chr2	41787545	41788418
chr11	45843496	45844024			chr2	45693042	45693495
chr11	46092439	46093252			chr2	46432837	46433252
chr11	46968916	46969602			chr2	55718044	55718649
chr11	48011853	48012324			chr2	61906137	61906621
chr11	48020060	48020795			chr2	66883186	66883625
chr11	48108088	48108575			chr2	67029858	67030487
chr11	57062041	57062483			chr2	67546129	67547000
chr11	57539829	57540320			chr2	74101198	74101839
chr11	59384879	59385971			chr2	75549031	75549393
chr11	60932422	60932900			chr2	83834184	83834773
chr11	62009288	62009981			chr2	105723554	105724033
chr11	63995996	63996978			chr2	106060778	106061083
chr11	65193734	65195118			chr2	107367641	107368292
chr11	65200644	65201209			chr2	115512379	115513022
chr11	65430146	65430807			chr2	118309317	118310015
chr11	65611289	65612154			chr2	118872216	118872844
chr11	65934110	65934449			chr2	122345867	122346220
chr11	73180151	73180798			chr2	122630371	122630785
chr11	82803787	82804370			chr2	124940650	124941678
chr11	86710990	86711867			chr2	129342100	129342458
chr11	88422492	88423535			chr2	134044958	134045500
chr11	89288839	89289165			chr2	138966222	138966514
chr11	93107469	93108028			chr2	142275090	142275552
chr11	95878258	95878820			chr2	158092149	158092688
chr11	100761212	100761870			chr2	176470798	176471781
chr11	102347502	102347818			chr2	180167651	180168255
chr11	102447109	102447865			chr2	189924708	189925390
chr11	103794391	103794660			chr2	191829550	191830058
chr11	104485405	104485803			chr2	191957841	191958532
chr11	105152505	105152948			chr2	193795110	193795411
chr11	107021974	107022638			chr2	227217610	227218113
chr11	107702337	107702852			chr2	235520354	235521076
chr11	110076728	110077729			chr2	235776400	235776833
chr11	112164457	112164825			chr2	235961429	235962101
chr11	113969675	113970016			chr2	238938859	238939558
chr11	114165343	114166091			chr20	1467765	1468146
chr11	121076921	121077432			chr20	5748286	5748782
chr11	124574840	124575326			chr20	41205443	41206278
chr11	126235239	126235686			chr20	43759974	43760498
chr11	129658807	129659851			chr20	50352158	50353176
chr12	12556416	12557338			chr20	51222727	51223249
chr12	12568686	12569662			chr21	27510957	27511266
chr12	14585055	14586198			chr22	19396424	19396728
chr12	15087960	15088593			chr22	30330615	30331419
chr12	19318400	19318798			chr22	40723334	40723621
chr12	20171275	20171678			chr22	41028868	41029778
chr12	22664149	22664717			chr22	47870778	47871041
chr12	23070266	23071234			chr22	50091441	50091905
chr12	25954750	25955566			chr22	50225416	50225994
chr12	26196365	26197018			chr22	50478598	50479386
chr12	26198053	26198716			chr3	8243852	8244143
chr12	26253795	26254760			chr3	13021026	13021306
chr12	26857539	26858027			chr3	37793192	37793775
chr12	27692005	27692600			chr3	41292598	41293104
chr12	31433028	31433563			chr3	52863973	52864256
chr12	31574564	31575127			chr3	59394995	59395389
chr12	31799870	31800440			chr3	72812330	72813260
chr12	41833890	41835051			chr3	84936706	84937217
chr12	42629148	42629645			chr3	101644143	101644787
chr12	43077849	43078106			chr3	110843251	110843790
chr12	44189523	44190362			chr3	128971786	128972378
chr12	44191741	44192760			chr3	151290512	151291111
chr12	44236015	44236446			chr3	156676149	156676622
chr12	46519317	46520740			chr3	161304303	161305508
chr12	46808037	46808839			chr3	165895133	165896119
chr12	46844066	46844784			chr3	168931951	168932341
chr12	46867298	46868275			chr3	176477688	176478276
chr12	46902555	46903448			chr3	182154337	182154770
chr12	47499449	47500085			chr3	183653527	183653927
chr12	48390905	48391518			chr3	193391690	193392151
chr12	50642542	50643074			chr4	14670896	14671589
chr12	52610569	52611807			chr4	69681353	69681774
chr12	52619256	52620036			chr4	70365960	70366242
chr12	53869071	53870076			chr4	74140944	74141449
chr12	54147995	54149093			chr4	74538156	74539059
chr12	58735314	58735989			chr4	75696911	75697479
chr12	59558603	59559003			chr4	85572430	85572927
chr12	62128271	62129093			chr4	85967156	85968136
chr12	62885676	62885993			chr4	93358583	93359017
chr12	62899433	62899899			chr4	99402556	99403106
chr12	62900014	62901321			chr4	100151172	100151775
chr12	63889187	63891048			chr4	109249186	109250050
chr12	65204693	65205338			chr4	110655011	110655612
chr12	69118833	69119485			chr4	123252293	123252834
chr12	70667708	70668460			chr4	146886431	146887078
chr12	71189085	71190024			chr4	146968566	146969037
chr12	71991872	71992183			chr4	147794246	147794817
chr12	77739666	77740219			chr4	151646378	151647349
chr12	84019425	84020463			chr4	162803238	162803898
chr12	86356734	86357275			chr4	169177383	169178351
chr12	87120826	87121393			chr4	169596021	169596387
chr12	88691778	88693017			chr4	177166125	177166422
chr12	90039172	90039865			chr4	178488915	178489355
chr12	90312114	90312834			chr5	17060738	17061218
chr12	91815777	91818001			chr5	20323360	20324041
chr12	92011845	92012908			chr5	20497185	20498005
chr12	92055036	92056595			chr5	20500342	20501144
chr12	92274086	92275494			chr5	32563626	32564050
chr12	92276761	92277191			chr5	35400494	35400809
chr12	92279305	92280469			chr5	37731223	37731650
chr12	92281341	92282212			chr5	42858863	42859548
chr12	92284464	92284807			chr5	42935989	42936483
chr12	92479094	92479880			chr5	54915890	54916270
chr12	92492626	92493505			chr5	77390865	77391326
chr12	92529284	92530723			chr5	90190676	90191415
chr12	92531735	92536302			chr5	90802653	90803280
chr12	93823071	93823626			chr5	92997759	92998286
chr12	94121051	94121485			chr5	105288499	105288833
chr12	98986431	98986967			chr5	115377775	115378060
chr12	100645658	100646412			chr5	121113194	121113689
chr12	101882144	101882643			chr5	124191497	124192012
chr12	101968263	101968673			chr5	127381915	127382707
chr12	110401441	110402280			chr5	130359836	130360545
chr12	112808519	112808972			chr5	144405381	144405779
chr12	113681665	113682450			chr5	147136110	147136601
chr12	113683463	113684885			chr5	159283285	159284333
chr12	115107724	115110228			chr5	159409188	159409623
chr12	115362661	115363296			chr5	172916204	172917003
chr12	116416645	116417052			chr6	5068476	5068875
chr12	116602553	116603049			chr6	6321189	6321580
chr12	118562212	118562880			chr6	7031619	7032217
chr12	120130613	120131244			chr6	8559031	8559939
chr12	121115606	121116531			chr6	10682629	10683321
chr12	123136346	123136693			chr6	11176027	11176362
chr12	123233384	123235022			chr6	12338062	12338550
chr12	123347448	123347838			chr6	15985421	15986007
chr12	123890445	123890916			chr6	20288235	20288633
chr12	125400967	125401377			chr6	22764635	22765077
chr12	125401467	125403089			chr6	25284276	25284774
chr12	132380413	132381595			chr6	31275098	31275457
chr13	24736409	24736989			chr6	38516087	38516710
chr13	25807896	25808591			chr6	62745912	62746274
chr13	26257712	26258456			chr6	71525953	71526584
chr13	26529019	26529546			chr6	75463399	75464385
chr13	28479815	28480155			chr6	106551513	106551798
chr13	30339281	30339734			chr6	109585568	109585969
chr13	42245219	42245644			chr6	113450583	113451026
chr13	42385651	42386478			chr6	120877477	120878344
chr13	53576038	53576622			chr6	128255670	128256305
chr13	53626527	53627033			chr6	130551683	130552287
chr13	63105687	63105944			chr6	134694086	134694636
chr13	63919721	63920474			chr6	135547167	135547554
chr13	68690413	68691257			chr6	137393620	137394404
chr13	83188975	83189864			chr6	137908707	137909263
chr13	83201088	83201916			chr6	142629034	142629687
chr13	83452146	83453080			chr6	149208330	149209344
chr13	83634918	83636139			chr6	156909646	156909954
chr13	83636687	83637530			chr6	159468653	159469232
chr13	83740325	83741450			chr6	165233212	165234045
chr13	84771888	84772611			chr6	167288602	167288973
chr13	85768456	85768980			chr7	475599	476113
chr13	86474599	86475100			chr7	23354802	23355418
chr13	89256099	89256595			chr7	25289175	25290156
chr13	89604718	89605399			chr7	40844206	40844789
chr13	91178196	91179345			chr7	42367033	42367643
chr13	92831103	92833512			chr7	64531245	64531799
chr13	92896123	92897154			chr7	90994652	90995230
chr13	92993398	92994614			chr7	91297404	91297867
chr13	93041229	93041773			chr7	92431576	92432300
chr13	93065359	93066127			chr7	92583206	92583996
chr13	93129336	93129743			chr7	95603322	95603983
chr13	93210705	93211387			chr7	96069161	96069649
chr13	93220450	93221159			chr7	98583589	98584374
chr13	93301320	93302053			chr7	106945111	106945659
chr13	93329778	93330739			chr7	107379934	107380778
chr13	93369880	93370843			chr7	128425551	128426611
chr13	93371987	93372588			chr7	130989782	130990461
chr13	95966574	95967200			chr7	131002410	131003143
chr13	99125878	99126453			chr7	133977691	133978270
chr13	100742144	100742729			chr7	151465750	151466235
chr13	100860827	100861579			chr8	49696013	49696544
chr13	101185825	101186243			chr8	53006482	53006963
chr13	103316811	103318068			chr8	67880137	67880510
chr13	106556402	106557180			chr8	77828410	77829244
chr13	107182547	107183096			chr8	87256221	87256556
chr13	107611016	107611378			chr8	93827924	93828339
chr13	108882621	108883221			chr8	94238161	94238889
chr13	108885710	108886801			chr8	99726552	99727098
chr13	108925711	108926001			chr8	100119491	100120104
chr13	109892512	109893502			chr8	101477963	101478422
chr13	110396750	110397296			chr8	105289802	105291148
chr13	111252844	111253196			chr8	124453466	124454173
chr13	111471705	111473051			chr8	129288140	129288497
chr13	113605784	113607659			chr8	132894965	132895478
chr13	114294628	114296144			chr9	2178070	2178814
chr13	115024971	115026057			chr9	12515880	12517015
chr14	21139598	21140841			chr9	34741575	34742052
chr14	21775912	21777412			chr9	78886714	78887179
chr14	25285274	25286827			chr9	83780495	83780899
chr14	25308732	25309427			chr9	88995565	88995845
chr14	29363095	29363486			chr9	93218060	93218689
chr14	31311574	31312228			chr9	117691337	117691739
chr14	32788601	32788977			chr9	120330768	120331187
chr14	36725346	36725890			chr9	126441954	126442294
chr14	37798116	37799238			chrX	13391203	13391554
chr14	37880246	37881124			chrX	25006376	25006981
chr14	37890913	37892429			chrX	25736836	25737813
chr14	37921433	37922258			chrX	41347424	41347905
chr14	37935041	37935756			chrX	74847675	74848275
chr14	37989103	37989947			chrX	81973458	81973820
chr14	38020209	38020731			chrX	105396375	105396676
chr14	42584254	42584605			chrX	105571330	105572030
chr14	42742804	42744350			chrX	109918592	109918928
chr14	42833587	42834047			chrX	123218708	123219209
chr14	43934093	43934688			chrX	131251753	131252019
chr14	44037120	44037655			chrX	135131785	135132319
chr14	50919028	50919616			chrX	143015493	143015936
chr14	51000583	51001303			chrY	21560175	21560767
chr14	52472467	52472763			chrY	23091825	23092392
chr14	53013286	53014243
chr14	53014816	53015345
chr14	53020736	53021028
chr14	53167086	53168184
chr14	56206552	56207918
chr14	57073191	57073945
chr14	57886615	57887307
chr14	59649113	59649754
chr14	60463784	60465394
chr14	63958578	63959347
chr14	65561553	65563443
chr14	66060711	66061147
chr14	68994822	68995362
chr14	69923316	69924849
chr14	70129273	70130169
chr14	70205946	70206743
chr14	75260415	75261016
chr14	75992907	75993745
chr14	76202008	76203927
chr14	77554594	77555333
chr14	79172212	79172907
chr14	86506275	86506944
chr14	88401543	88402484
chr14	95731717	95732112
chr14	95807922	95808397
chr14	95977944	95978536
chr14	100477899	100478655
chr14	100621531	100623371
chr14	103887916	103888730
chr14	104093313	104093959
chr14	104241658	104242218
chr14	104582958	104583518
chr14	105048858	105049487
chr14	105739094	105739828
chr15	20851204	20852530
chr15	20858723	20859529
chr15	20868585	20868959
chr15	20869035	20870079
chr15	20873949	20875341
chr15	21901151	21901906
chr15	23995345	23996361
chr15	29730413	29731274
chr15	35901925	35902190
chr15	38994539	38995262
chr15	39001264	39001957
chr15	39165407	39166119
chr15	39420054	39420435
chr15	39567519	39567982
chr15	39889965	39891295
chr15	40076872	40077727
chr15	40267012	40267555
chr15	40398861	40399433
chr15	40509135	40509868
chr15	40632882	40633456
chr15	40712262	40713518
chr15	41431906	41432710
chr15	42130521	42130961
chr15	42217435	42217864
chr15	42220255	42220818
chr15	42338772	42339075
chr15	42399597	42400026
chr15	42443835	42444378
chr15	42578651	42579034
chr15	42598931	42599227
chr15	44090767	44091479
chr15	45103983	45104826
chr15	45142177	45142606
chr15	45145384	45145713
chr15	48011935	48012440
chr15	48200960	48201611
chr15	49327940	49328365
chr15	49335704	49336495
chr15	50440055	50440958
chr15	50441128	50441823
chr15	50863629	50864099
chr15	51792079	51792616
chr15	52199441	52199923
chr15	52359309	52359871
chr15	57892272	57892867
chr15	58622187	58622826
chr15	59942759	59943551
chr15	60515301	60515639
chr15	62042360	62043286
chr15	63320598	63321253
chr15	63342612	63344171
chr15	63346766	63347824
chr15	63754229	63755066
chr15	64813964	64814431
chr15	65463900	65464208
chr15	68038846	68039243
chr15	68761763	68762914
chr15	68821250	68821949
chr15	68983997	68984599
chr15	69177393	69178262
chr15	70279959	70280786
chr15	70385563	70386477
chr15	70766893	70767499
chr15	71009685	71010238
chr15	71363735	71364286
chr15	71629565	71630349
chr15	71946441	71946896
chr15	72428591	72428894
chr15	72523793	72524196
chr15	73918108	73918911
chr15	75889135	75889557
chr15	77359540	77360483
chr15	77739181	77739772
chr15	78432591	78432872
chr15	78499375	78500078
chr15	78501443	78503028
chr15	78741499	78742246
chr15	80385967	80386865
chr15	88547376	88548120
chr15	89921465	89922362
chr15	90223579	90224363
chr15	90232061	90233019
chr15	90294714	90295511
chr15	90647681	90648358
chr15	90726995	90727733
chr15	90858631	90859956
chr15	90962968	90963629
chr15	90989186	90990463
chr15	93064769	93065652
chr15	93388213	93388806
chr15	93398678	93399927
chr15	93424030	93425623
chr15	93448613	93450335
chr15	93457492	93458308
chr15	93458588	93459235
chr15	93460560	93461756
chr15	99272845	99273710
chr15	99402371	99402790
chr15	101433811	101434916
chr15	101442285	101443318
chr16	95465	95838
chr16	686567	687024
chr16	1014155	1014900
chr16	2714506	2714980
chr16	2769245	2769781
chr16	3822284	3822763
chr16	4094734	4095573
chr16	4418930	4419546
chr16	4425961	4426702
chr16	4666086	4667308
chr16	4729819	4730493
chr16	11390552	11391786
chr16	11396845	11397195
chr16	11599804	11600647
chr16	11677652	11678414
chr16	11730268	11730736
chr16	11886239	11887256
chr16	12003799	12004542
chr16	12181978	12182472
chr16	14535717	14536359
chr16	14543191	14543733
chr16	14595352	14595785
chr16	14607115	14607505
chr16	15075040	15075552
chr16	17490585	17491636
chr16	22745558	22746383
chr16	23218749	23219626
chr16	23295811	23296609
chr16	23328304	23329108
chr16	23401873	23402442
chr16	24786674	24787258
chr16	25688720	25689165
chr16	27567391	27568358
chr16	28537432	28538675
chr16	30751401	30752743
chr16	34684009	34684542
chr16	34794372	34794953
chr16	48161078	48161897
chr16	52515115	52515729
chr16	54462950	54463387
chr16	54518594	54518980
chr16	54953387	54953747
chr16	56402516	56403198
chr16	56404473	56405271
chr16	57477814	57478276
chr16	69579633	69580016
chr16	69653543	69653977
chr16	73083738	73084486
chr16	75372563	75373181
chr16	77097326	77097923
chr16	78268849	78269376
chr16	78269694	78270137
chr17	786297	786945
chr17	827823	828678
chr17	908391	909557
chr17	1463590	1464532
chr17	1500997	1502096
chr17	1899776	1901092
chr17	2298941	2299643
chr17	2869011	2869707
chr17	2899578	2900207
chr17	3798216	3798931
chr17	3862416	3863304
chr17	7860653	7861500
chr17	16075723	16076218
chr17	34043889	34044960
chr17	34113850	34114511
chr17	35545792	35546567
chr17	35640629	35641194
chr17	35657422	35658716
chr17	36513283	36513918
chr17	36888664	36890356
chr17	37788443	37789527
chr17	41594338	41595323
chr17	64657540	64658364
chr17	64658499	64659386
chr17	68131463	68132044
chr17	68135632	68136208
chr17	71572658	71573025
chr17	73779133	73781357
chr17	73954999	73956096
chr17	74258623	74259549
chr17	76763751	76764294
chr17	77883078	77883457
chr17	81011107	81012034
chr18	364044	364675
chr18	448103	448566
chr18	449127	449956
chr18	533615	534705
chr18	568296	569377
chr18	1392647	1393497
chr18	1464128	1464770
chr18	1467246	1467966
chr18	2259832	2260827
chr18	2559854	2561078
chr18	2733217	2734090
chr18	2764751	2766133
chr18	3456516	3457326
chr18	3530371	3530955
chr18	3595432	3596288
chr18	4444245	4444793
chr18	7645665	7646382
chr18	8228945	8229560
chr18	8391109	8392047
chr18	9360718	9361962
chr18	10235239	10236389
chr18	12410692	12411309
chr18	14781686	14782235
chr18	14784193	14784615
chr18	14928240	14928845
chr18	14958746	14959091
chr18	15066233	15067226
chr18	18747537	18748192
chr18	18748690	18749437
chr18	18764127	18764828
chr18	20072976	20073833
chr18	20079495	20079905
chr18	20184299	20184862
chr18	20204044	20204556
chr18	20263170	20263611
chr18	20896114	20897017
chr18	21432039	21432854
chr18	22669759	22670358
chr18	23653549	23654182
chr18	23685865	23686668
chr18	24322544	24323047
chr18	24621067	24621731
chr18	24924888	24925397
chr18	30367431	30368020
chr18	33688352	33690202
chr18	33700029	33700873
chr18	36894626	36895257
chr18	36986702	36987318
chr18	41368910	41369238
chr18	43476826	43477601
chr18	45684059	45684777
chr18	45797268	45798124
chr18	46472582	46473383
chr18	48149941	48150791
chr18	48495957	48497078
chr18	51722022	51722950
chr18	52279093	52280020
chr18	52615406	52616119
chr18	55326267	55326982
chr18	55382958	55383489
chr18	55438771	55439443
chr18	55795508	55796433
chr18	55850248	55850965
chr18	55882296	55882955
chr18	55936967	55937755
chr18	55959716	55960869
chr18	55976666	55977482
chr18	55988094	55988866
chr18	56027007	56028145
chr18	56143259	56144289
chr18	56480804	56481241
chr18	57518734	57519674
chr18	58354924	58355222
chr18	58689981	58690482
chr18	58704476	58705215
chr18	58715490	58716331
chr18	60407098	60407780
chr18	60435332	60436230
chr18	63192779	63193981
chr18	68089480	68090019
chr18	68091156	68091592
chr18	69498040	69498921
chr18	70709897	70711298
chr18	71013792	71014708
chr18	71198574	71199354
chr18	71715846	71716534
chr18	71922288	71923070
chr18	71927754	71928557
chr18	71940191	71941025
chr18	71951197	71952109
chr18	72209046	72210082
chr18	74967416	74968074
chr18	77424679	77425346
chr18	77901154	77901821
chr19	706992	707836
chr19	1169593	1170351
chr19	1245615	1246681
chr19	1406056	1407823
chr19	1873287	1874479
chr19	2052276	2052697
chr19	2168513	2169139
chr19	2532811	2533148
chr19	2602513	2602870
chr19	5132145	5132542
chr19	5298240	5298713
chr19	6273601	6274339
chr19	7265643	7266487
chr19	7489359	7490652
chr19	8285875	8287130
chr19	8315873	8316582
chr19	8426432	8427516
chr19	8452621	8454807
chr19	8514714	8515165
chr19	11007276	11008115
chr19	11596267	11596766
chr19	12897071	12897823
chr19	13023375	13024608
chr19	14607431	14608211
chr19	31604363	31605095
chr19	33496337	33496905
chr19	33532208	33532983
chr19	34849841	34850748
chr19	35538145	35539387
chr19	35539866	35540333
chr19	35939875	35941094
chr19	35969969	35970606
chr19	36561339	36561723
chr19	36627754	36628454
chr19	38560987	38561630
chr19	41310907	41311571
chr19	46080540	46081267
chr19	46692947	46693430
chr19	46776935	46777650
chr19	47370017	47370908
chr19	47655388	47656526
chr19	48012933	48013920
chr19	48137375	48137899
chr19	50134150	50134892
chr19	51347269	51348045
chr19	51365401	51366255
chr2	4682939	4683406
chr2	4930114	4930661
chr2	5345277	5345688
chr2	9145405	9146042
chr2	10557386	10558046
chr2	10892429	10893057
chr2	11529658	11530030
chr2	11792239	11792761
chr2	13031273	13031866
chr2	13794547	13795124
chr2	16842468	16843265
chr2	17914839	17915226
chr2	20397492	20398296
chr2	20405775	20406087
chr2	20648929	20649459
chr2	20665424	20666561
chr2	21613990	21615379
chr2	24783343	24784043
chr2	26496803	26497555
chr2	28879600	28880241
chr2	31013663	31014048
chr2	31929599	31930238
chr2	32131700	32132412
chr2	32231942	32232713
chr2	32653071	32653675
chr2	32842800	32843402
chr2	32843542	32844303
chr2	33814629	33814936
chr2	35876179	35876463
chr2	37048176	37048997
chr2	38950456	38950847
chr2	40777303	40777827
chr2	42086658	42087226
chr2	43539803	43540830
chr2	46267937	46269089
chr2	46269188	46269975
chr2	47384577	47385099
chr2	47567076	47567539
chr2	48448952	48449662
chr2	48580312	48580628
chr2	54852098	54852457
chr2	55237042	55237731
chr2	62176747	62177293
chr2	63199648	63200304
chr2	71974694	71975101
chr2	76235045	76235621
chr2	76905679	76906133
chr2	77576015	77576543
chr2	78031053	78031694
chr2	80496940	80497484
chr2	82648576	82649319
chr2	85737866	85739162
chr2	85741006	85741989
chr2	95533782	95534762
chr2	95638897	95639410
chr2	95645468	95645986
chr2	98724469	98725045
chr2	98973221	98973606
chr2	99115908	99116374
chr2	101504248	101504508
chr2	101729406	101731213
chr2	101854141	101855178
chr2	101918184	101918913
chr2	109294608	109295131
chr2	143292587	143293221
chr2	143322873	143323760
chr2	143360192	143360512
chr2	153587184	153587817
chr2	155207211	155207688
chr2	155306286	155307517
chr2	161991813	161992101
chr2	165629855	165630374
chr2	165682529	165683676
chr2	166659464	166660245
chr2	168914586	168915007
chr2	169340963	169342029
chr2	169509908	169510515
chr2	169562422	169563065
chr2	171920754	171921724
chr2	172194419	172195041
chr2	173796019	173796481
chr2	175743177	175743799
chr2	176794600	176795807
chr2	181869564	181870226
chr2	188718161	188718681
chr2	189212980	189213561
chr2	189460890	189462012
chr2	190090692	190091242
chr2	190304217	190304940
chr2	191350437	191350979
chr2	191679830	191680463
chr2	195881979	195882662
chr2	196175814	196176894
chr2	196522829	196524704
chr2	197718021	197718577
chr2	202278845	202279376
chr2	204601895	204602326
chr2	206839467	206840607
chr2	208280715	208281345
chr2	212264966	212265684
chr2	212822537	212823383
chr2	216189108	216190007
chr2	219310396	219310931
chr2	219994313	219995138
chr2	224664112	224664608
chr2	224728083	224728627
chr2	225313874	225315067
chr2	225886758	225887639
chr2	226980429	226981270
chr2	227597941	227598583
chr2	227605061	227605488
chr2	228374491	228375436
chr2	230792562	230793146
chr2	235633384	235633898
chr2	237569287	237570060
chr2	237914231	237914785
chr2	237916654	237917014
chr2	238391059	238391642
chr2	240270238	240270846
chr2	240321105	240321976
chr20	5705088	5705874
chr20	5823523	5824450
chr20	6684551	6685396
chr20	20437619	20438524
chr20	22774596	22775612
chr20	32142486	32143587
chr20	32276634	32277117
chr20	33113445	33114348
chr20	38092319	38092879
chr20	39301938	39302364
chr20	42831503	42832060
chr20	44144192	44144735
chr20	45313195	45313577
chr20	45451608	45452497
chr20	45746014	45747035
chr20	47562247	47562817
chr20	48754213	48754749
chr20	49359391	49360132
chr20	49377992	49378767
chr20	50449742	50450432
chr20	50534285	50535389
chr20	52196338	52197890
chr20	52474064	52474930
chr20	52686935	52687658
chr20	54536702	54537502
chr20	56260563	56260855
chr20	58899931	58900226
chr20	61986560	61986992
chr21	18813451	18814199
chr21	18870784	18871303
chr21	19141337	19141909
chr21	20975427	20975988
chr21	21121346	21121801
chr21	22619836	22620203
chr21	22668742	22670322
chr21	23434319	23435757
chr21	24539258	24539939
chr21	27109046	27109573
chr21	28798510	28798863
chr21	30166590	30167130
chr21	33847893	33848831
chr21	33867377	33868178
chr21	34789501	34790759
chr21	35051185	35052035
chr21	35173692	35174913
chr21	36702145	36702639
chr21	39620024	39620513
chr21	39715588	39716026
chr21	40269410	40270380
chr21	41425830	41426727
chr21	42907761	42908800
chr21	42939954	42941634
chr21	43013185	43014254
chr21	43100516	43101978
chr21	43352942	43354018
chr21	43936027	43936826
chr21	44153994	44155141
chr21	44850727	44851404
chr21	46331115	46332100
chr3	398679	398967
chr3	1226233	1227501
chr3	1991818	1992269
chr3	2692156	2693052
chr3	9140269	9140775
chr3	9356533	9356958
chr3	10869726	10870359
chr3	12671050	12671547
chr3	13152160	13153384
chr3	14476248	14476759
chr3	14766273	14766987
chr3	15852071	15852885
chr3	17400749	17401496
chr3	23154844	23155910
chr3	23171295	23171831
chr3	23201566	23202046
chr3	23617970	23618546
chr3	23621858	23622504
chr3	24393380	24393959
chr3	24395697	24396280
chr3	24417487	24417960
chr3	24699162	24699922
chr3	27242627	27242981
chr3	28665420	28666007
chr3	29577715	29578385
chr3	30524008	30524403
chr3	30638453	30639551
chr3	32897985	32898398
chr3	34238313	34239202
chr3	34874796	34875185
chr3	35570731	35571328
chr3	37161793	37162511
chr3	37732923	37733365
chr3	38003137	38003635
chr3	41053643	41053989
chr3	45012366	45012824
chr3	56846799	56847571
chr3	58007636	58008205
chr3	58022885	58024048
chr3	63918446	63919217
chr3	69261600	69262033
chr3	82053281	82054000
chr3	87398125	87398921
chr3	87408849	87409410
chr3	94720504	94721244
chr3	96202140	96203237
chr3	99628754	99629458
chr3	100799644	100800079
chr3	107175319	107175990
chr3	107942734	107943557
chr3	113616168	113616546
chr3	114172635	114173040
chr3	117201292	117202893
chr3	120167002	120167492
chr3	123340771	123341132
chr3	123391431	123392168
chr3	123586971	123588106
chr3	123593395	123593895
chr3	123619188	123619976
chr3	123672962	123673384
chr3	123736156	123736840
chr3	124279557	124280154
chr3	125113721	125114331
chr3	126352172	126352828
chr3	128056221	128057182
chr3	128057763	128058749
chr3	128067317	128068080
chr3	128153625	128154487
chr3	130424453	130424852
chr3	131900576	131901226
chr3	131939418	131940566
chr3	131941819	131942911
chr3	131974264	131975174
chr3	131978556	131979872
chr3	132055733	132056443
chr3	133170164	133170489
chr3	133947457	133948025
chr3	135626504	135627098
chr3	135682691	135683462
chr3	138389055	138389717
chr3	138405584	138406179
chr3	138434096	138434599
chr3	140636366	140636923
chr3	140667466	140668633
chr3	142410271	142411221
chr3	144873132	144873748
chr3	145874222	145875175
chr3	146245593	146245995
chr3	148319752	148320502
chr3	148852286	148852876
chr3	150469538	150470170
chr3	152025978	152026293
chr3	154239495	154240323
chr3	154689002	154689577
chr3	157085660	157086141
chr3	157087621	157088413
chr3	164197398	164198169
chr3	164317365	164317779
chr3	165471085	165471826
chr3	167857679	167858192
chr3	169252193	169252597
chr3	169305337	169306095
chr3	170316796	170317321
chr3	175885120	175885525
chr3	178335785	178336581
chr3	181737781	181738142
chr3	183700998	183701572
chr3	183723472	183724663
chr3	185082796	185083535
chr3	185242370	185242968
chr3	185875945	185876769
chr3	187986749	187987268
chr3	188000639	188001514
chr3	193852295	193853036
chr3	194214816	194216232
chr3	195869057	195869619
chr4	782655	783505
chr4	3673468	3673954
chr4	6384530	6385002
chr4	6986397	6987853
chr4	23855474	23855883
chr4	24078168	24078798
chr4	28131397	28132212
chr4	28261078	28262216
chr4	28445502	28447085
chr4	28483134	28483746
chr4	30284099	30285143
chr4	30287683	30288411
chr4	30940836	30941238
chr4	30954481	30954879
chr4	32343786	32344150
chr4	37782471	37782924
chr4	40455916	40456520
chr4	40475832	40476413
chr4	40482759	40483304
chr4	40844255	40845523
chr4	42264805	42265504
chr4	42854664	42855276
chr4	45131295	45131801
chr4	45296553	45296847
chr4	45645645	45646089
chr4	45650559	45651141
chr4	49020581	49021627
chr4	53707124	53707599
chr4	53714347	53714975
chr4	54140353	54140615
chr4	54537850	54538459
chr4	56227032	56227573
chr4	57605513	57605939
chr4	57619218	57619510
chr4	59615352	59615939
chr4	60209203	60209622
chr4	60275364	60276108
chr4	61748872	61749304
chr4	62703779	62704200
chr4	63616968	63617375
chr4	64146675	64147606
chr4	64190907	64191324
chr4	67350149	67350816
chr4	67508773	67509525
chr4	67540992	67541564
chr4	68481868	68482731
chr4	71179413	71179760
chr4	71388194	71388930
chr4	71431752	71432292
chr4	72088027	72088794
chr4	73801338	73802333
chr4	76652184	76652600
chr4	80512690	80513899
chr4	85026860	85027366
chr4	85845486	85845995
chr4	88878175	88879184
chr4	89090451	89090878
chr4	89332454	89333096
chr4	89888928	89889466
chr4	90984502	90985196
chr4	95258239	95259476
chr4	95685631	95686070
chr4	97702589	97703363
chr4	100000426	100001387
chr4	101158730	101159724
chr4	102118467	102119137
chr4	102143439	102144789
chr4	103454491	103455042
chr4	108554128	108554851
chr4	108945854	108946521
chr4	108966787	108967305
chr4	110957007	110957362
chr4	113030035	113030577
chr4	113178227	113178760
chr4	114468791	114469744
chr4	114568051	114568710
chr4	114629323	114630057
chr4	115021544	115022160
chr4	115108585	115109349
chr4	115247285	115247912
chr4	119249118	119249641
chr4	119686431	119687152
chr4	120646782	120647742
chr4	121220711	121221127
chr4	131917120	131917484
chr4	132294295	132295102
chr4	133581424	133581864
chr4	133681496	133682090
chr4	134808608	134809377
chr4	135056188	135057010
chr4	135123630	135124195
chr4	135166244	135166863
chr4	140766782	140767239
chr4	140929465	140930160
chr4	140970221	140971477
chr4	142271193	142271696
chr4	142388494	142388850
chr4	147328266	147328996
chr4	148047788	148048799
chr4	148073745	148074812
chr4	148711538	148711979
chr4	148955902	148956442
chr4	150629578	150630371
chr4	150822206	150822767
chr4	153329327	153330139
chr4	156594104	156594487
chr4	158576374	158577323
chr4	164928942	164929704
chr4	166380890	166381634
chr4	170054991	170055765
chr4	170121158	170121858
chr4	175997556	175998783
chr4	176794120	176796762
chr4	176856192	176856553
chr4	177045316	177045725
chr4	184092866	184093415
chr4	185025569	185026105
chr4	185346180	185346800
chr4	185408580	185409089
chr4	185716178	185716874
chr4	185726192	185726687
chr4	186786796	186787724
chr4	187039249	187040153
chr5	529451	530175
chr5	1128266	1128951
chr5	10331459	10331936
chr5	12109349	12109847
chr5	14443531	14444356
chr5	14824727	14825601
chr5	17206128	17206510
chr5	17340686	17341525
chr5	17761578	17762594
chr5	40172912	40173814
chr5	49877705	49878057
chr5	54514481	54515351
chr5	54683596	54684074
chr5	57282330	57282898
chr5	68823368	68824346
chr5	69894062	69894368
chr5	72524910	72525334
chr5	72974053	72974867
chr5	73087351	73087833
chr5	75681940	75682581
chr5	77424344	77425667
chr5	82872751	82873316
chr5	84633281	84634369
chr5	84837443	84838282
chr5	87548942	87549404
chr5	90189259	90189858
chr5	95194562	95195206
chr5	95217375	95218119
chr5	95219134	95220025
chr5	95326530	95327544
chr5	95366133	95367184
chr5	95447884	95448256
chr5	95448422	95449820
chr5	95478138	95480427
chr5	95485484	95486160
chr5	95582086	95584020
chr5	95666658	95667885
chr5	108372550	108373179
chr5	110039289	110039624
chr5	112800715	112801322
chr5	114510490	114511294
chr5	114522870	114523545
chr5	115186395	115187312
chr5	115635614	115636200
chr5	117225272	117225632
chr5	118344722	118345308
chr5	118864992	118866513
chr5	119278223	119279446
chr5	119344589	119345403
chr5	119409390	119409864
chr5	121315405	121315803
chr5	122490783	122491745
chr5	122717965	122718834
chr5	122730564	122731335
chr5	123993230	123994101
chr5	124289341	124289773
chr5	124331148	124331607
chr5	124347883	124348983
chr5	124738408	124738957
chr5	124782469	124783060
chr5	124833450	124834197
chr5	125703612	125704610
chr5	125705237	125706985
chr5	125758575	125759410
chr5	126646857	126647331
chr5	126893501	126894330
chr5	127033755	127034199
chr5	127199969	127200631
chr5	127294137	127294593
chr5	127420797	127421319
chr5	127520332	127520725
chr5	128464863	128465294
chr5	128491648	128492065
chr5	128636020	128636548
chr5	132295918	132296350
chr5	133751310	133752259
chr5	134303772	134304074
chr5	138477402	138478129
chr5	139448746	139449181
chr5	139502488	139503764
chr5	139847812	139848358
chr5	140527157	140529499
chr5	140939653	140940623
chr5	141538788	141539734
chr5	141566749	141567105
chr5	142361646	142362153
chr5	142562212	142563201
chr5	143275165	143275632
chr5	148671506	148672058
chr5	154080322	154081208
chr5	156369783	156370261
chr5	157603037	157603604
chr5	157910070	157911114
chr5	158419080	158420036
chr5	158423026	158423473
chr5	158429942	158430658
chr5	158608158	158608590
chr5	163583164	163584386
chr5	165350796	165351215
chr5	166610264	166610562
chr5	166737176	166737930
chr5	166798534	166799449
chr5	167741624	167742497
chr5	167779011	167779620
chr5	167794518	167795018
chr5	168439131	168440103
chr5	170176836	170177340
chr5	171870420	171870815
chr5	172115827	172116596
chr5	173329441	173330556
chr5	175544825	175545194
chr5	177663525	177664107
chr5	179495220	179496007
chr5	179716290	179717285
chr5	180292704	180293785
chr6	7194909	7195635
chr6	14317183	14317548
chr6	15429849	15430685
chr6	20198846	20199450
chr6	37813038	37813852
chr6	38977340	38977926
chr6	45007364	45007908
chr6	45069298	45069771
chr6	45508252	45508690
chr6	46703215	46703859
chr6	46718811	46719472
chr6	47103359	47103966
chr6	47431444	47432477
chr6	47468907	47469491
chr6	47567711	47568317
chr6	48860518	48860983
chr6	48861265	48861767
chr6	48884156	48884859
chr6	57167077	57167741
chr6	72075484	72076049
chr6	89550328	89551172
chr6	92370742	92372356
chr6	92968029	92969221
chr6	100240984	100241713
chr6	100250606	100251044
chr6	100427797	100428213
chr6	109005029	109005839
chr6	109005923	109006724
chr6	109086674	109087210
chr6	111389646	111390292
chr6	112762684	112763401
chr6	120175518	120176203
chr6	127668356	127668617
chr6	128900182	128900597
chr6	131257136	131257561
chr6	134287106	134287504
chr6	134301218	134301785
chr6	134306463	134307438
chr6	134788291	134788760
chr6	136998991	136999318
chr6	137147158	137148068
chr6	138384984	138385431
chr6	140404055	140405068
chr6	141574154	141574947
chr6	141723075	141723533
chr6	141785621	141785993
chr6	142301215	142301817
chr6	142664162	142664575
chr6	142698879	142699689
chr6	143780870	143781292
chr6	145570997	145571820
chr6	145598768	145599293
chr6	146162754	146163119
chr6	150984905	150985338
chr6	151545246	151545700
chr6	151555944	151556371
chr6	154890386	154891080
chr6	155115950	155116402
chr6	155229508	155230045
chr6	157514957	157515869
chr6	158332391	158334142
chr6	160659354	160660194
chr6	160785823	160786365
chr6	166247896	166249357
chr6	168365120	168365943
chr6	168371862	168372396
chr6	168572555	168573792
chr6	170834827	170835279
chr7	142075	143049
chr7	148621	150043
chr7	661220	662460
chr7	744579	745826
chr7	1086252	1087436
chr7	1494600	1495496
chr7	1546466	1547227
chr7	1572199	1572777
chr7	1595413	1596750
chr7	1598238	1599117
chr7	2550982	2551677
chr7	4871423	4872097
chr7	5216609	5216932
chr7	5732476	5733199
chr7	6034897	6035938
chr7	6090336	6090820
chr7	7589518	7590100
chr7	7594035	7594967
chr7	7720709	7721189
chr7	8324200	8324740
chr7	8448339	8448910
chr7	9023576	9024674
chr7	9025973	9026602
chr7	9360295	9360630
chr7	9361911	9362676
chr7	10021647	10022570
chr7	10142085	10143045
chr7	10914641	10915224
chr7	11330324	11331625
chr7	12689505	12690302
chr7	12840796	12841401
chr7	13563449	13564339
chr7	14020190	14021471
chr7	15183039	15184219
chr7	16101681	16102274
chr7	16485874	16486446
chr7	16692515	16693036
chr7	16751578	16752631
chr7	16779426	16780378
chr7	18165256	18166472
chr7	20573682	20574701
chr7	20613176	20614231
chr7	21405605	21407152
chr7	21715582	21716500
chr7	22273717	22274287
chr7	25206951	25207553
chr7	25279971	25280674
chr7	25334227	25334603
chr7	25373561	25374373
chr7	25387572	25388312
chr7	25597096	25598068
chr7	25659509	25660343
chr7	25751162	25752513
chr7	25894206	25895679
chr7	26723844	26724401
chr7	27068200	27069112
chr7	27071121	27071720
chr7	27353384	27354224
chr7	27595133	27595604
chr7	27702408	27703116
chr7	27776945	27777862
chr7	27803554	27804056
chr7	27998641	27999055
chr7	29675385	29675863
chr7	29735986	29736326
chr7	30590499	30591340
chr7	30790516	30791019
chr7	30981188	30982073
chr7	34276956	34277609
chr7	36076265	36077478
chr7	36272319	36272872
chr7	38265347	38266063
chr7	38303872	38304562
chr7	38306523	38306981
chr7	38898062	38898743
chr7	40056727	40057298
chr7	40262957	40263616
chr7	40323771	40324149
chr7	42206857	42207916
chr7	47991021	47991437
chr7	48595678	48596477
chr7	51296083	51296771
chr7	55512258	55513053
chr7	63939817	63941788
chr7	66215202	66215811
chr7	69119285	69119846
chr7	77238053	77238446
chr7	78865739	78866274
chr7	79908538	79910145
chr7	79963463	79964162
chr7	80075846	80076396
chr7	80389485	80390281
chr7	80411953	80413791
chr7	81267414	81268020
chr7	83057509	83057894
chr7	87321927	87322398
chr7	87514038	87514987
chr7	87517726	87518716
chr7	89870213	89871030
chr7	90087428	90088112
chr7	97799293	97800055
chr7	103766609	103767449
chr7	104737993	104738644
chr7	106053775	106055400
chr7	106709399	106710559
chr7	110414065	110414543
chr7	113790737	113791234
chr7	115274660	115275278
chr7	118556318	118556819
chr7	120954038	120954498
chr7	134783546	134784545
chr7	134902527	134903149
chr7	140084649	140085272
chr7	146524965	146525554
chr7	151621488	151623718
chr7	152059568	152060050
chr7	152157235	152158355
chr7	152312751	152314134
chr7	155508112	155508627
chr7	155865917	155866461
chr7	155910165	155911750
chr7	157047809	157049010
chr7	158988353	158989431
chr8	6593010	6594281
chr8	24076046	24076668
chr8	25059088	25059641
chr8	26123120	26123966
chr8	26812492	26813335
chr8	27003827	27004378
chr8	27141318	27144182
chr8	27154766	27155289
chr8	27179588	27180301
chr8	27649955	27650785
chr8	27730028	27730613
chr8	27769455	27770149
chr8	28223172	28224315
chr8	28348870	28349831
chr8	29144118	29145000
chr8	29614268	29614769
chr8	30186063	30187021
chr8	33312987	33313903
chr8	36731039	36731518
chr8	36794155	36794794
chr8	39704734	39705695
chr8	39903992	39904944
chr8	39911835	39913187
chr8	39943175	39943874
chr8	39945510	39946569
chr8	41862653	41863375
chr8	41961962	41963082
chr8	42358514	42359559
chr8	42360476	42361016
chr8	48255015	48256267
chr8	48289875	48291247
chr8	48292621	48293654
chr8	60034619	60035428
chr8	60160636	60161397
chr8	60441400	60441923
chr8	60543181	60543719
chr8	61111312	61112645
chr8	61813977	61815209
chr8	62646789	62647423
chr8	71230143	71230739
chr8	75891823	75892902
chr8	77326317	77326947
chr8	77425633	77426007
chr8	77528997	77529759
chr8	77648945	77649860
chr8	78093766	78094371
chr8	78126048	78126823
chr8	78156629	78157311
chr8	78312287	78313204
chr8	79438832	79439591
chr8	81160948	81161946
chr8	81278665	81280216
chr8	81415811	81417075
chr8	81461500	81462513
chr8	81698978	81699735
chr8	81884256	81885178
chr8	82095210	82095568
chr8	83757829	83758452
chr8	87158712	87159871
chr8	87188155	87188804
chr8	87931357	87932346
chr8	90435697	90436504
chr8	90734733	90735261
chr8	90737855	90739505
chr8	90861550	90861979
chr8	92217215	92217824
chr8	93628773	93629109
chr8	94739141	94739660
chr8	95960226	95960998
chr8	95963594	95964071
chr8	97888637	97888989
chr8	99463264	99463869
chr8	101322230	101323632
chr8	101499951	101500668
chr8	101760077	101760610
chr8	102486326	102487338
chr8	102504184	102505428
chr8	102585967	102587485
chr8	103378571	103379020
chr8	107737848	107738212
chr8	108531931	108532666
chr8	108619768	108621016
chr8	110289201	110289869
chr8	110618773	110619618
chr8	117942531	117943091
chr8	118028615	118029347
chr8	119417707	119418267
chr8	124288871	124290195
chr8	124403821	124404634
chr8	124455312	124455923
chr8	125089519	125090079
chr8	125150339	125151067
chr8	125192462	125193170
chr8	125905833	125906195
chr8	126186124	126187144
chr8	126218137	126218587
chr8	126231311	126232024
chr8	126296845	126298590
chr8	126303103	126304166
chr8	126660362	126661187
chr8	128030332	128031823
chr8	128074389	128075334
chr8	128088874	128090085
chr8	128111386	128113038
chr8	128812835	128813192
chr8	128882653	128883146
chr8	128907706	128908620
chr8	128963907	128964865
chr8	129047192	129047678
chr8	133495675	133496292
chr8	134259020	134260318
chr8	134371046	134371395
chr8	134575225	134575533
chr8	141808978	141809509
chr8	143760618	143762202
chr9	3391180	3392058
chr9	3495889	3496352
chr9	4504086	4504788
chr9	4639158	4640108
chr9	12816681	12817162
chr9	13410209	13411109
chr9	17117323	17117891
chr9	20356604	20357483
chr9	20580414	20581547
chr9	22103520	22104632
chr9	23375446	23376363
chr9	24212663	24213149
chr9	25482375	25483892
chr9	26175468	26175844
chr9	26800920	26801251
chr9	27545366	27545804
chr9	35178942	35180534
chr9	35228820	35230113
chr9	71115476	71116017
chr9	72998876	72999830
chr9	73031869	73032318
chr9	73420546	73421549
chr9	73654747	73655564
chr9	73834125	73834643
chr9	74378649	74379162
chr9	76477371	76477794
chr9	78030340	78031224
chr9	80566116	80566966
chr9	82391593	82392151
chr9	82619458	82620165
chr9	85670772	85672114
chr9	85675058	85676636
chr9	86549266	86550123
chr9	86613848	86614997
chr9	86869011	86870445
chr9	88964044	88965201
chr9	93709182	93709719
chr9	94599200	94601001
chr9	97392886	97393804
chr9	98246529	98247110
chr9	100066298	100066805
chr9	100319837	100320396
chr9	100916838	100917419
chr9	104598226	104598707
chr9	104719889	104720693
chr9	104964880	104965431
chr9	104969888	104970506
chr9	105280476	105281119
chr9	106618404	106619066
chr9	110210082	110210707
chr9	114372392	114373597
chr9	115201972	115202481
chr9	116049551	116050803
chr9	117650242	117650906
chr9	117869946	117870471
chr9	118206195	118207275
chr9	120135387	120135962
chr9	120250126	120250580
chr9	120820432	120820935
chr9	123956940	123957567
chr9	124130390	124130843
chr9	125008538	125009462
chr9	128511665	128512319
chr9	132790511	132791071
chr9	136739037	136739871
chr9	136757316	136757978
chr9	137115675	137116635
chr9	137259409	137260661
chr9	137266572	137267858
chr9	137269523	137271191
chr9	138875346	138876117
chr9	139441153	139441747
chr9	139589695	139590424
chr9	139678779	139679192
chr9	139695347	139696184
chr9	139698642	139699465
chr9	139735322	139737178
chr9	139853524	139854054
chr9	140487165	140488225
chr9	140565072	140565757
chr9	140688630	140690107
chrX	11291412	11292004
chrX	11400966	11401377
chrX	13787878	13788663
chrX	16745632	16746322
chrX	19939021	19939474
chrX	24509853	24510347
chrX	29538286	29539089
chrX	52956914	52957870
chrX	71848869	71849258
chrX	72400703	72401397
chrX	96655475	96655900
chrX	106913035	106913941
chrX	106965583	106966159
chrX	109325318	109325694
chrX	114471158	114471850
chrX	117274442	117275192
chrX	117478974	117479691
chrX	121009093	121009669
chrX	127106950	127107248
chrX	138145430	138146155

## Sheet: Supp Table 5
Supplementary Table 5: Genes predicted to be regulated by the ARv567es and AR-FL binding events
Top 200 genes associated with ARv567es-positive-enriched binding sites and ARv567es-negative-enriched binding sites, as determined by BETA
ARv567es-associated genes	AR-FL-associated genes
MIR3175	DHCR24
CHD2	MKLN1-AS
LINC01578	MKLN1
TXNDC16	UGT2B10
GPR137C	F13A1
RXRA	ARGFXP2
MIR4669	ADAMTS18
TMEM184A	ITIH4
CCDC183	GXYLT1
RABL6	CYP46A1
MIR2110	TNFSF8
CCDC186	ADAMTS8
CCDC183-AS1	SETDB2
TMEM141	APP
GPC5-AS1	CHRM3-AS1
TPM1	LRRC63
MAFK	MIR4528
C12orf79	MAP2K1
LOC100996263	MIR4538
FAM46C	TAGAP
TDRD1	SNAR-A3
PRNCR1	SNAR-A8
SLC20A2	SNAR-A10
TPCN1	SNAR-A4
PLEKHS1	SNAR-A7
TP53INP1	SNAR-A5
MIR5188	SNAR-A11
PCAT2	SNAR-A9
UBC	SNAR-A6
MYLK	SNAR-A14
VASN	CDK3
LOC100507642	DCLK1
CYB5A	ARSG
BTG1	MKL1
PEX11A	SERPINA4
WDR93	SLC16A6
RASEF	COPG1
PLIN1	CBLL1
EHD4-AS1	SLC25A42
SLED1	PLA2G12A
ACSL1	TBRG1
TWF1	SIRPB2
TARP	PLXNC1
LOC102723831	TANC2
RASSF8	LOC101927492
PTK2B	UGT2B4
INTS1	BRD1
TRIM35	LRRC16A
TRIM36	PRDM1
SECISBP2L	MUSTN1
PSMG3	CCDC136
PSMG3-AS1	ANPEP
PLA2G7	TCF24
GRHL2	TUBGCP5
NEAT1	FHL2
ACACA	NR4A1
ANKRD66	APCDD1
GRAMD3	MTOR
MIR4292	ITIH4-AS1
HPN	GLUL
VWA2	MIR3620
HGC6.3	GPR126
MIR4999	ABCC1
ABCC5-AS1	MIA3
PIK3CB	MIR5186
KLK3	PANX3
C15orf53	WFDC12
RHOB	PNLIP
C9orf172	RAB11FIP3
PVT1	ARF1
TTC27	SAMD3
RAB11B	TMCC3
TAX1BP1	RHOT1
AKAP12	AKT3
LINC01554	LOC101928372
RAB11B-AS1	MIR6754
ANGPTL4	CAB39L
LINC00592	ARL14EPL
C12orf80	ATXN7L3B
SLC25A40	ZSCAN20
HAO2-IT1	LINC01519
TNFSF13B	FRMD7
DBF4	OPN1SW
FFAR2	MIR613
HAO2	URI1
LOC101927911	APOLD1
KRT7	LOC101929657
NEDD4L	FOXN3-AS2
ABHD13	NEK5
LIG4	ADH6
MAB21L3	NADSYN1
PABPC4L	VRK3
KLF9	MIR5698
TBPL1	C6orf52
TMEM117	LL22NC03-75H12.2
LOC101927391	IQSEC1
PITPNA	ZNF473
PHPT1	PAK1IP1
PTPRJ	FAM205A
SLC39A6	C1orf35
VAV3	RNLS
MIR612	RPS6KA2
SLC25A36	CRK
MIOS	DZIP1
ELP2	MIR4679-2
MESP1	MIR4679-1
MIR4483	WIPI1
SCNN1B	ITLN2
LINC01443	SLC7A13
MICALL2	PIK3CD-AS1
LITAF	P4HA1
HDAC4	CACNB2
TMEM75	LINC01524
PRSS27	RALGPS2
PLA2G4B	LOC101927766
SS18	NFATC3
AHCYL1	NCMAP
HIBADH	LOC100506985
PPP2R3A	LOC152225
PCAT1	LINC01360
C15orf52	TEDDM1
MIR2467	PFKP
COL28A1	MUM1L1
MIR4765	DHCR7
IGIP	FAM71C
PKM	MALSU1
DLGAP1-AS1	THEMIS
SEMA4B	LIPJ
LOC101927460	DECR2
UBALD1	MYO1C
RASL11B	SERPINA5
CCDC14	WFDC5
BCAS1	MIR8064
MAMDC4	ANKRD17
GGACT	PIK3CD
RELA	UBIAD1
GRAMD1C	PPP1R3G
METTL20	MIR6761
RTN4	C20orf196
SCGB1D2	MIR7641-2
ATL1	LINC00971
PAK6	MRPL55
MIR2276	ACTG2
MIR3978	ADAMTS15
LINC00885	MIR6826
ATF6	CENPF
MIR4661	ADSL
SPINT3	PIK3CD-AS2
LINC01549	MIR635
AMTN	PPP6R3
SLC13A3	NSFL1C
ATAD2	EXTL2
LCN15	PIGN
OXR1	SMARCA2
CATSPER3	KIAA1468
FER1L6-AS2	NME4
KLHDC7A	QSER1
CAMKK1	SLC30A7
LOC101929754	EFR3A
C16orf13	MIR6753
MIR4738	PPAP2B
PSCA	LOC101928161
MIR203A	TAF1A-AS1
SCN1B	TAF1A
MAP4K5	NPVF
BMF	CD1D
RNF19A	FLJ26850
TMEM265	SUB1
MIR203B	ZBED4
LOC728095	GALNT5
DAZAP1	LPAR6
LINC00925	LINC00272
UNK	UTP20
WDR44	LINC01508
SLC25A3	LOC101929279
GPC5-AS2	HIRA
MIR4674	BTC
CD2AP	LOC101928663
LOC101928008	TCIRG1
PLA2G4F	MRPL40
NNMT	EVPL
LFNG	SLC35B4
LINC01573	ASB5
GIPC1	MAP10
LINC00111	PDE3A
MIR4637	ACOX1
MIR4287	MIR4718
INMT-FAM188B	DISC1
INMT	TEN1-CDK3
KLK2	TEN1
ALDH1A3	STAM
CAPNS1	WDYHV1
MIR1302-6	FAM98A
MIR7849	MAPKAPK5
TLE3	STAM-AS1
HNRNPM	EVL
LINC00587	HMCES
PLA2G4E	MAPKAPK5-AS1
PCCA	JAKMIP2
PPP2R2C	ATG101

## Sheet: Supp Table 6
Supplementary Table 6: Gene set enrichment analysis of PDXs treated with BAT versus vehicle for 24 h
Pathways with adjusted P value <0.05 are included
PDX	Pathway	Adj P value	Normalised Enrichment Score	Size	Genes
27.2A	AR_INDUCED	0.0212121	2.71939	136	ST6GALNAC1 DBI AFF3 FKBP5 LDLR SEC14L2 GLRX2 MBOAT2 FASN DHCR24 MALT1 LOX KDM4B IGF1R ABCC1 CYTH1 UAP1 PDIA5 HERC3 SCD KCTD9 SLC15A2 FADS1 SLC45A3 ZBTB16 CD99 SQLE CEBPD P4HA1 G3BP2 FADS2 ATP1A1 ELOVL5 OTULIN HMGCR SPDEF MAP3K6 PFKFB4 ACLY ZNF761 MPC2 IQGAP2 UBE2G1 MAPK6 HMGXB3 DNM1L ELOVL2 DHCR7 TMEM141 ASRGL1 SLC35F2 NKILA IMPDH1 DCAF6 MYBPC1 LDHA ELL2 EBP BNIP3 GCH1 PGK1 PLOD1 INSIG1 KCNMA1 TS…
27.2A	ANDROGEN_RESPONSE	0.0212121	2.4352	100	DBI MAK FKBP5 STEAP4 SLC26A2 ALDH1A3 CCND1 ANKH HPGD DHCR24 INPP4B AZGP1 LIFR ACSL3 ABHD2 UAP1 HERC3 SCD ZBTB10 FADS1 CENPN ELOVL5 HMGCR SPDEF SMS MERTK STK39 IQGAP2 TNFAIP8 ITGAV AKAP12 KRT8 SORD HMGCS1 SGK1 SEC24D KLK3 H1-0 ELL2 B4GALT1 PIAS1 INSIG1 PMEPA1 IDI1 TPD52 BMPR1B MAF ZMIZ1 ARID5B XRCC5 ELK4 ABCC4
27.2A	NELSON_AR_UP	0.0212121	2.30254	83	ORM2 DBI FKBP5 STEAP4 SLC26A2 ALDH1A3 ANKH HPGD DHCR24 INPP4B AZGP1 C1orf21 LIFR ACSL3 ABHD2 UAP1 HERC3 SCD ZBTB10 ELOVL5 SPDEF SMS MERTK STK39 IQGAP2 TNFAIP8 ITGAV AKAP12 KRT8 SORD HMGCS1 SGK1 SEC24D KLK3 HES6 ELL2 B4GALT1 PIAS1 PMEPA1 IDI1 TPD52 MAF KLK4 ARID5B CPD ABCC4
27.2A	HIERONYMUS_ARG	0.0212121	2.10738	20	FKBP5 GNMT EAF2 MPHOSPH9 NNMT ACSL3 HERC3 ZBTB10 ADAM7 CENPN KLK3 ELL2 PMEPA1 C1orf116 MAF ABCC4
27.2A	AR_20_GENE_SET	0.0212121	2.09845	20	FKBP5 GNMT EAF2 MPHOSPH9 NNMT ACSL3 HERC3 ZBTB10 CENPN KLK3 ELL2 PMEPA1 C1orf116 MAF ABCC4
27.2A	BIPHASIC	0.0223722	1.98333	279	RAB31 SLC39A8 ASPM CENPF MKI67 CENPE ERCC6L KIF20A PLEKHO1 PRR11 HMMR CDCA2 NEIL3 FAM72B KIF14 KIF11 FAM83D CLSPN E2F7 KIF4A NUP210 CEP55 ZWILCH SMC4 RTKN2 BRIP1 CKAP5 MTFR2 PLK1 CENPI NCAPG CENPL POC1A REEP4 TICRR MYBL2 CDC20 BRCA1 DLGAP5 SMC2 TPX2 CCNA2 BUB1 CKAP2L ARHGAP11A KIFC1 ESPL1 MELK PRIM1 TTK NCAPD2 GGH MASTL KIF2C SPAG5 RRM2 BUB1B SHCBP1 POLQ KIF15 MDC1 NCAPH FAM72A MSH6 GTSE1 RRM1 AU…
27.2A	CCP_GENE_SET	0.0244186	1.88287	27	ASPM CENPF KIF20A KIF11 CEP55 PLK1 TOP2A CDC20 DLGAP5 DTL BIRC5 RRM2 BUB1B ASF1B PRC1 MCM10 FOXM1 PBK CENPM
27.2A	MTORC1_SIGNALING	0.0212121	1.76244	198	BCAT1 SLC2A3 LDLR TES IGFBP5 SLC1A5 DHCR24 HK2 ACACA STARD4 SLC7A11 ACSL3 SCD NIBAN1 BHLHE40 PLOD2 SRD5A1 FADS1 SQLE P4HA1 FADS2 ELOVL5 HMGCR SLC1A4 LGMN ACLY IDH1 DHCR7 EDEM1 SORD PDK1 AK4 HMGCS1 LDHA EBP MTHFD2 PGK1 TFRC INSIG1 PLK1 SLC2A1 IDI1 HSP90B1 CD9 GSK3B PIK3R3 BUB1 GOT1 NAMPT STC1 ATP2A2 SSR1 RRM2 GPI GMPS AURKA CYP51A1 ACTR2 RPN1 VLDLR SLC6A6 TUBG1 EPRS1 HSPA5 UCHL5 SKAP2 DHFR CANX NU…
27.2A	AR_10_GENE_SET	0.0299145	1.73634	10	FKBP5 STEAP4 ALDH1A3 PART1 KLK3 PMEPA1
27.2A	G2M_CHECKPOINT	0.0212121	1.63365	198	CCND1 SLC38A1 SLC12A2 ORC5 SQLE KNL1 CENPF MKI67 NOTCH2 PRIM2 CENPE MAP3K20 HMMR KIF11 KIF4A SAP30 SMC4 PLK1 BARD1 SLC7A1 H2AZ1 ATRX TOP2A MYBL2 CDC20 BCL3 BRCA2 KIF20B SMC2 TPX2 CCNA2 GSPT1 BUB1 ESPL1 BIRC5 TTK KIF2C POLQ KIF15 RPS6KA5 AURKA INCENP ODC1 UBE2S KPNB1 SMC1A JPT1 STIL TENT4A ABL1 TACC3 RACGAP1 PRC1 MAD2L1 H2AZ2 NDC80 SMARCC1 KIF23 LMNB1 HMGB3 CASP8AP2 TMPO CCNB2 CDC6 SYNCRIP HMGA1 W…
27.2A	E2F_TARGETS	0.0212121	1.62989	200	PRKDC ATAD2 MKI67 PRIM2 CENPE GINS3 HMMR DEPDC1 CIT MMS22L KIF4A TUBB MTHFD2 SMC4 TFRC PLK1 BARD1 PRPS1 H2AZ1 TOP2A MYBL2 CDC20 BRCA1 BRCA2 DLGAP5 GSPT1 PRDX4 ESPL1 CBX5 MELK BIRC5 NCAPD2 KIF2C SPAG5 RRM2 BUB1B AURKA ASF1B UBE2S SMC1A JPT1 TACC3 RACGAP1 TUBG1 NUP153 MAD2L1 LMNB1 HMGB3 MSH2 TMPO NUP205 CCNB2 HMGB2 SYNCRIP SMC3 HMGA1 RAD50 DNMT1 KPNA2 CENPM DCK MLH1 IPO7 E2F8 CDC25B SPC24 SPC25 HEL…
27.2A	FATTY_ACID_METABOLISM	0.0299145	1.55309	146	ADH1C MAOA GABARAPL1 ADH7 FASN LGALS1 RDH16 HPGD DHCR24 CD36 CEL INMT EHHADH CBR3 ELOVL5 CA4 SMS ACADL TDO2 PTPRG BLVRA IDH1 HMGCS1 TP53INP2 LDHA AADAT CPT2 METAP1 ACADM IDI1 HSD17B4 H2AZ1 PRDX6 BMPR1B ACO2 BCKDHB CPT1A ACOX1 ODC1 MIF ACOT2 RETSAT
27.2A	XENOBIOTIC_METABOLISM	0.0212121	1.44869	173	ADH1C BCAT1 MAOA GNMT GSTA3 ANGPTL3 GABARAPL1 ADH7 SLC1A5 SLC6A12 CDO1 DDC ESR1 CYP4F2 CD36 TMEM176B SLC22A1 MCCC2 AKR1C3 EPHA2 ELOVL5 GSTT2 TDO2 CYP2S1 IDH1 TGFB2 CNDP2 AHCY CYFIP2 PC HES6 CDA
27.2A	KRAS_SIGNALING_UP	0.0299145	-1.47977	149	CXCL10 HKDC1 CDADC1 PTGS2 PIGR G0S2 IL2RG SATB1 ST6GAL1 KCNN4 MMP10 CLEC4A NR1H4 SPARCL1 CTSS USH1C PLAT TFPI PCP4 SNAP25 ETV1 DUSP6 TRIB1 TRAF1 CBR4 BIRC3 RGS16 BMP2 ID2 SPRY2 NAP1L2 ANO1 ITGA2 SNAP91 ARG1 ADAM8 ANGPTL4 MAFB SERPINA3 IGF2 GADD45G PLAUR RBP4 SCN1B TMEM158 ALDH1A2
27.2A	AR_REPRESSED	0.0212121	-1.94915	44	TNFSF15 ACKR3 SLIT1 TRIB1 PCED1B PHC1 GAS5 BTG2 GATA2 CDH26 LRRC75A TRIM45 OGT NEK1 EYA2 SRCIN1 LGALS8 RWDD2B RARG DAPK1 ZBTB12 CYTH3 RNF130 EIF3L RPS27

## Sheet: Supp Table 7
Supplementary Table 7: Statistical analysis of PDX responses to BAT
PDX-27.1A-Cx
Overall significance (treatment vs. time)	0.748 (-184.83, 251.12)
Significance between treatment groups per timepoint
Day	3	7	10	14	17	21	24	28	31	35	38	42	45	49
BAT vs. Vehicle	0.943 (-289.10, 269.06)	0.869 (-242.88, 286.26)	0.743 (-221.43, 307.71)	0.498 (-175.24, 353.90)	0.142 (-68.99, 460.15)	0.135 (-65.08, 464.05)	0.112 (-51.89, 477.24)	0.499 (-175.47, 353.66)	0.605 (-196.60, 332.53)	0.982 (-267.53, 261.61)	0.618 (-330.23, 198.90)	0.545 (-344.29, 184.84)	0.493 (-354.80, 174.34)	0.256 (-415.16, 113.98)
Significance compared to day 0 of treatment
Day	3	7	10	14	17	21	24	28	31	35	38	42	45	49
BAT	0.595 (-243.45, 139.91)	0.094 (-322.56, 25.44)	0.006 (-421.59, -73.59)	<0.001 (-496.73, -148.73)	<0.001 (-649.65, -301.65)	<0.001 (-676.31, -328.31)	<0.001 (-848.90, -500.90)	<0.001 (-888.25, -540.25)	<0.001 (-903.95, -555.96)	<0.001 (-937.38, -589.39)	<0.001 (-998.91, -650.91)	<0.001 (-1062.58, -714.59)	<0.001 (-1070.95, -722.96)	<0.001 (-1067.26, -719.27)
Vehicle	0.734 (-198.00, 139.70)	0.255 (-257.00, 68.52)	0.039 (-334.57, -9.05)	0.016 (-363.52, -38.00)	0.003 (-410.19, -84.67)	0.001 (-432.95, -107.43)	<0.001 (-592.35, -266.82)	<0.001 (-755.28, -429.76)	<0.001 (-792.11, -466.59)	<0.001 (-896.47, -570.95)	<0.001 (-1020.69, -695.17)	<0.001 (-1098.44, -772.92)	<0.001 (-1117.30, -791.78)	<0.001 (-1173.97, -848.45)
PDX-27.2A-Cx
Overall significance (treatment vs. time)	0.670 (-329.41, 219.46)
Significance between treatment groups per timepoint
Day	3	7	10	14	17	21	24	28	31	35	38	42	45	49
BAT vs. Vehicle	0.963 (-310.01, 296.33)	0.820 (-269.47, 336.87)	0.979 (-307.14, 299.20)	0.996 (-303.95, 302.39)	0.869 (-278.79, 327.54)	0.755 (-257.03, 349.31)	0.612 (-378.26, 228.07)	0.580 (-385.16, 221.18)	0.488 (-406.14, 200.20)	0.767 (-347.00, 259.34)	0.192 (-499.73, 106.61)	0.495 (-404.46, 201.87)	0.282 (-469.01, 143.13)	0.315 (-453.34, 153.00)
Significance compared to day 0 of treatment
Day	3	7	10	14	17	21	24	28	31	35	38	42	45	49
BAT	0.693 (-182.49, 121.51)	0.055 (-300.74, 3.27)	0.011 (-350.50, -46.50)	<0.001 (-413.01, -109.01)	<0.001 (-494.08, -190.08)	<0.001 (-547.00, -243.00)	<0.001 (-556.36, -252.36)	<0.001 (-547.43, -243.42)	<0.001 (-604.00, -300.00)	<0.001 (-649.35, -345.34)	<0.001 (-601.69, -297.69)	<0.001 (-676.55, -372.55)	<0.001 (-652.39, -348.39)	<0.001 (-626.27, -322.27)
Vehicle	0.735 (-178.11, 125.89)	0.179 (-255.82, 48.18)	0.014 (-343.26, -39.26)	0.001 (-402.58, -98.58)	<0.001 (-458.48, -154.48)	<0.001 (-489.64, -185.64)	<0.001 (-620.24, -316.23)	<0.001 (-618.20, -314.20)	<0.001 (-695.75, -391.75)	<0.001 (-681.96, -377.96)	<0.001 (-787.03, -483.02)	<0.001 (-766.63, -462.63)	<0.001 (-810.74, -493.48)	<0.001 (-765.22, -461.22)
